# Supplementary material for: Timing Differences in Stride Cycle Phases in Retired Racehorses Ridden in Rising and Two-Point Seat Positions at Trot on Turf, Artificial and Tarmac Surfaces
Source: Animals (Basel). 2023 Aug 9;13(16):2563. doi: 10.3390/ani13162563 (PMC10451298; doi:10.3390/ani13162563)
Supplement: Supplementary file 1 [file animals-13-02563-s001.zip]

Archive with 1 entries (1 files):
- animals-2483055-supplementary.pdf
